# Supplementary material for: Effects of Sodium Alginate, Pectin and Chitosan Addition on the Physicochemical Properties, Acrylamide Formation and Hydroxymethylfurfural Generation of Air Fried Biscuits
Source: Polymers (Basel). 2022 Sep 22;14(19):3961. doi: 10.3390/polym14193961 (PMC9572387; doi:10.3390/polym14193961)
Supplement: Supplementary file 1 [file polymers-14-03961-s001.zip]

Archive with 1 entries (1 files):
- polymers-1902076-supplementary.pdf
